# Supplementary material for: Safety and efficiency of stem cell therapy for COVID-19: a systematic review and meta-analysis
Source: Glob Health Res Policy. 2022 Jun 23;7:19. doi: 10.1186/s41256-022-00251-5 (PMC9217728; doi:10.1186/s41256-022-00251-5)
Supplement: Supplementary file 5 — Additional file 5. Characteristics of Involved Studies. Specific information of 17 articles included: country, study design, number of patients, treatment of intervention group and control group. [file 41256_2022_251_MOESM5_ESM.xlsx]

## Sheet: Sheet1
Additional file 5. Characteristics of Involved Studies
Study	Country	Study design	Number of patients	Intervention: Control	Cell type	Administration	Number of transplanted cells	Frequency of cell treatment	Control group treatment	Patient's condition	Inclusion criteria	Exclusion criteria	Remarks
Lanzoni et al. 2021	America	double-blind, phase 1/2a, randomized, controlled trial	24	12:12	UC-MSC	intravenous infusion	100 ± 20 × 10^6 UC-MSCs each, in 50 mL vehicle solution containing human serum albumin and heparin, infused over 10 ± 5 minutes	2 doses	Vehicle + Heparin along with best supportive care	diagnosed with COVID-19 ARDS	Patients >/= 18 years old diagnosed with COVID-19 (as evaluated by PCR test confirming infection with SARS-CoV-2) will be eligible for inclusion if they meet all of the below criteria. Inclusion criteria must all be present within a 24-hour time period at the time of eUnreportedollment: (1) Patient currently hospitalized (2) Aged ≥ 18 years (3) Willing and able to provide written informed consent…	(1) PaO2/FiO2 ≥ 300 at the time of eUnreportedollment (2) A previous MSC infusion not related to this trial (3) History of Pulmonary Hypertension (WHO Class III/IV) (4) History of left atrial hypertension or decompensated left heart failure. (5) Pregnant or lactating patient (6) Unstable arrhythmia (7) Patients with previous lung transplant (8) Patients currently receiving chronic dialysis (9) Pa…
Ventura-Carmenate et al. 2021	United Arab Emirates	open‑label,phase I/II clinical trial RCT	139	69：70	PB‑NHESC‑C	compressor (jet) nebulization	at a flow rate of 5–6 L/min	2 doses	standard care	RT-PCR confirmation of COVID-19	(1)Real-Time Polymerase Chain Reaction (RTPCR) Laboratory confirmation of COVID-19; (2) male or female aged ≥18 years; (3)Hospitalized and symptomatic patients, referring one or more of the following symptoms (fever, cough, or shortness of breath), in association with (at least one): tiredness, runny nose, headache, sore throat, chills, muscle pain, or new loss of taste or smell; (4)Ability to co…	(1) Pediatric patients (aged < 18 years); (2) Diagnosis of any shock; (3) Organ transplants in the past 3 months; (4) Patients receiving immunosuppressive therapy; (5) Diagnostic of Hepatitis B Virus (HBV) infection; (6) Diagnostic of Human Immunodeficiency Virus (HIV) infection or Acquired Immunodeficiency Syndrome (AIDS); (7) Current diagnosis of cancer; (8) History of malignancies in the past …	peripheral blood non‑hematopoietic eUnreportediched stem cell cocktail
Torres Zambrano et al. 2021 (1)	ditto	ditto	ditto	ditto	ditto	ditto	ditto	ditto	ditto	ditto	ditto	ditto	ditto
Shi et al. 2021	China	double-blind, randomized, and controlled phase 2 trial	100	65:35	UC-MSC	infused by gravity	4.0 × 10^7cells /60 min for each procedure	3 doses	placebo	severe COVID-19 with RT-PCR confirmation	Hospitalized patients with severe COVID-19 with laboratory-confirmed SARS-CoV-2 infection by reverse transcription polymerase chain reaction (RT-PCR) Patients were eligible if they met any of the following criteria: (1) severe COVID-19 diagnosed after onset of disease; (2) chest computed tomography (CT) imaging confirmed pneumonia combined with lung damage. The illness severity of COVID-19 was ev…	Patients with shock or COVID-19 combined with any one of other organ failures, those who received invasive ventilation, or patients with any malignant tumor, pregnancy or breastfeeding, or co-infection of other pathogens.
Shi et al. 2022	ditto	ditto	ditto	ditto	ditto	ditto	ditto	ditto	ditto	ditto	ditto	ditto
Zhu et al. 2021	China	randomized, single-blind, placebo-controlled phase II trial	58	29:29	UC-MSC	intravenous drip	1 × 10^6 cells/kg; administered intravenously for ~40 min at 20–30 drops per minute.	1 dose	placebo with standard treatment	severe COVID-19 with RT-PCR confirmation	All patients diagnosed with COVID-19 were eligible to join this clinical study if they fulfilled the following criteria: (1) age range 18–95; (2) confirmed as infected with SARS-CoV-2 by qRT-PCR; (3) confirmed as having common, severe, or critically severe COVID-19 according to the guidelines of the National Health Commission of China.	Patients were ineligible if they were pregnant, had been diagnosed as having cancer, or were experiencing critical respiratory failure.
Adas et al. 2021	Turkey	interventional, prospective, 3-parallel armed trial with 2 control arms consisting of moderate and critical clinical cases	30	10:10:10	UC-MSC	intravenous infusion	3 × 10^6 cell/kg	3 doses	conventional treatment	40–60 years old, provision of informed consent, and confirmed COVID-19 related severe ARDS.		Patients showing any of the following conditions were excluded: (1) pregnancy (2) breastfeeding (3) any current or past malignant tumours (4) a confirmed co-infection of human immunodeficiency virus (HIV), Hepatitis B or Hepatitis C, (5) any current condition or history of using long-term immunosuppressive agents.	Radomlization was proceeded on group 2 and 3; The conventional treatment was as follows: (1) Antibiotics (Piperacillin-tazobactam 3 × 2.5gr IV), (2) Antivirals (Favipiravir, 2 × 1600 mg loading dose, and 2 × 600 mg maintenance), (3) Dexamethasone (1 × 6 mg IV 5–10 days per needed), (4) Hydroxychloroquine (2 × 200 mg 5 days), (5) Enoxaparine (2 × 0.6 ml).
Dilogo et al. 2021	Indonesia	double-blind, multicentered, randomized controlled trial	40	20:20	UC-MSCs	intravenous infusion	1×10^6 cell/kg	1 dose	standard therapy	critically ill patients with COVID-19	(1) age 18-95 years, (2) critically ill patients with RT-PCR-confirmed COVID-19 obtained from a nasopharyngeal swab or bronchoalveolar lavage if intubated, (3) leukopenia and lymphopenia in peripheral blood and differential count, (4) presenting with pneumonia on chest x-ray and/or ground-glass opacity on thorax computed tomography (CT) scan, and (5) signed informed consent by subjects or family …	(1) any history of malignancy, (2) pregnant or showed a positive pregnancy test (3) any history of or currently taking part in another clinical trial in the last 3 months.
Torres Zambrano et al. 2021 (2)	United Arab Emirates	open‑label,phase I/II clinical trial RCT	44	20:24	PB‑NHESC‑C	compressor (jet) nebulization	at a flow rate of 5–6 L/min	2 doses	standard care	the critical patients	Same as Article 4	Same as Article 4	Same as Article 4
Torres Zambrano et al. 2021 (3)	United Arab Emirates	open‑label,phase I/II clinical trial RCT	139	69：70	PB‑NHESC‑C	compressor (jet) nebulization	at a flow rate of 5–6 L/min	2 doses	standard care	RT-PCR confirmation of COVID-19	Same as Article 4	Same as Article 4	Same as Article 4
Wei et al. 2021	China	NRCT, pilot study	25	12:13	hUC-MSC	Intravenous drip	1 ×10^6 cells/kg	Unreported	conventional therapy	RT-PCR confirmation of COVID-19	Unreported	Unreported	Patients who consented to MSC infusion were included in the MSC-treated group, while patients who consented to the use of clinical data were retrospectively included in the control group. The oxygenation index after MSC treatment was not assessed in four patients in the MSC-treated group.
Xu et al. 2021	China	a multicenter, open-label, noUnreportedandomized, and parallel controlled phase I clinical trial	44	26:18	menstrual blood-derived MSCs	intravenous infusion	3 ×10^7 cells each infusion (resuspended in 500 mL saline solution) ; 30-40 drops/min for about 15 min,followed by a speed of 100-120 drops/min for 2 h	3 doses	comprehensive treatment	severe and critically ill COVID-19 patients	Only severe and critically ill COVID-19 patients were included in the present study. Severe patients were defined as those (1) with respiratory distress, respiratory rate ≥30 breaths/min; (2) resting oxygen saturation ≤93%; or arterial blood partial pressure of oxygen (PaO2)/fraction of inspiration O2 (FiO2) ≤300 mmHg (1 mmHg = 0.133 kPa). Critical COVID-19 patients were defined as (1) those with…	(1) severe liver disease; (2 )long-term hemodialysis and severe renal impairment or continuous renal replacement therapy; (3) comorbidities that might affect the ability of researchers to determine drug efficacy (mainly malignant tumors, active tuberculosis, interstitial pneumonia, and pulmonary heart disease); (4) treatment with glucocorticoid medications or other immunosuppressive drugs for lon…
Meng et al. 2020	China	a parallel assigned, controlled, non-randomized, phase 1 clinical trial	18	9:9	allogeneic UC-MSCs	intravenous infusion	3 × 10^7 cells each infusion.The total volume of the UC-MSCs infusion was 60 ml.	3 doses	standard care	Moderate and Severe COVID-19 patients	(1) Either male or female, aged 18–70 years old. (2) Confirmed COVID-19 cases diagnosed using reverse-transcription polymerase chain reaction (RT-PCR) (GeneoDX Co. Ltd. Shanghai, China) from nasal swab samples according to the guidelines of management of COVID-19 issued by National Health Commission of China. (3) Pneumonia was evidenced using chest radiography or CT	(1) Pregnancy, lactation, and those who are not pregnant but do not take effective contraceptives measures. (2) Patients with amalignant tumor, other serious systemic diseases, or psychosis. (3) Patients who are participating in other clinical trials. (4) Inability to provide informed consent or to comply with blood test requirements. (5) Co-infection of HIV, tuberculosis, influenza virus, adenov…
Häberle et al. 2021	Germany	Clinical trial: a single center, open-label, non- randomized, noncontrolled.	23	5：18	human bone marrow MSC(hBM-MSCs)	intravenous infusion	1×10^6 cell/kg	2 (3 patients); 3(2 patients)	standard therapy	patients with severe COVID-19 ARDS	(1) Confirmed COVID-19 (2) Horovitz index <100 on admission.	Unreported
O.Ercelen et al. 2020	Turkey	Clinical trial: a single center, non- randomized, noncontrolled.	11	8：3	MSCs	intravenous infusion	1×10^6 cell/kg	1 dose	advised clinical treatment with placebo	severe/critically severe patients	Unreported	Unreported
Leng et al. 2020	China	A pilot trial	10	7:3	ACE(-) MSC	intravenous drip	1 × 10^6 cells/kg,forty minutes with a speed of ~40 drops per minute.	1 dose	placcbo	patients with COVID-19(1 critically severe type,7 severe type, 2 common type)	patients with COVID-19 (age 18–95 years) according to the guidance of National Health Commission of China	(1) Patients were ineligible if they had been diagnosed with any kind of cancers or the doctor declared the situation to belong to the critically severe condition. (2) patients who were participating in other clinical trials or who have participated in other clinical trials within 3 months.
Shu et al. 2020	China	single-center, open-label, individually randomized, standard treatment-controlled trial	41	12:29	hUC-MSC	Intravenous drip	2 × 10^6 cells/kg;	Unreported	standard treatment	severe COVID-19 with RT-PCR confirmation	(1) an epidemiological history; (2) etiological evidence (i.e., a positive SARS-CoV-2 nucleic acid test by the real-time reverse transcription polymerase chain reaction (RT-PCR) assay for SARS-CoV-2 RNA from the Chinese Center for Disease Control and Prevention following the protocol described previously ); (3) CT imaging indicators of pneumonia. In addition, these factors should coincide with an…	(1) any kind of cancer, (2) severe liver disease, (3) known allergy or hypersensitivity to hUC-MSCs, (4) other conditions that the clinician deemed inappropriate for participation.	Because the researchers were unable to obtain sufficient stem cells at the time of urgent treatment, some patients who should have been randomized to the intervention group were assigned to the control group. In this study, we conducted sample randomization in the preliminary experimental design, which reduced the bias caused by eUnreportedollment to some extent.
RCT, Randomized control trials; MSCs, mesenchymal stem cells; UC-MSCs, umbilical cord mesenchymal stem cells; hUC-MSCs, human umbilical cord mesenchymal stem cells; PB NHESC C, peripheral blood non hematopoietic enriched stem cell cocktail; hBM-MSC, human bone marrow mesenchymal stem cells; RT-PCR, reverse transcription-polymerase chain reaction; ARDS, acute respiratory distress syndrome. Torres …
