# Supplementary material for: Safety and efficiency of stem cell therapy for COVID-19: a systematic review and meta-analysis
Source: Glob Health Res Policy. 2022 Jun 23;7:19. doi: 10.1186/s41256-022-00251-5 (PMC9217728; doi:10.1186/s41256-022-00251-5)
Supplement: Supplementary file 6 — Additional file 6. All Adverse Events in Involved Studies. All adverse events (AEs), AEs related to treatment and numbers of patients with AEs reported in involved studies between experimental and control groups. [file 41256_2022_251_MOESM6_ESM.xlsx]

## Sheet: Sheet1
Additional file 6. All Adverse Events in Involved Studies
*: Studies with duplicated samples(data were not taken into account) **：Adverse events which only reported in a 1-year follow up study（in which samples were duplicated and data were not taken into accoount）	Adverse Events	Total	Exp	Ctrl	Lanzoni et al. 2021				Ventura-Carmenate et al. 2021				Torres Zambrano et al. 2021 (1)*				Shi et al. 2021				Shi et al. 2022*				Zhu et al. 2021				Adas et al. 2021				Dilogo et al. 2021				Torres Zambrano et al. 2021 (2)*				Torres Zambrano et al. 2021 (3)*				Wei et al. 2021				Xu et al. 2021
					Experimental		Control		Experimental		Control		Experimental		Control		Experimental		Control		Experimental		Control		Experimental		Control		Experimental		Control		Experimental		Control		Experimental		Control		Experimental		Control		Experimental		Control		Experimental
Number of Patients		553	284	269	12		12		69		70		69		70		65		35		65		35		29		29		10		10		20		20		20		24		69		70		12		13		26
Number of Patients ( in studies mentiond AE in both groups)		365	201	164	non-SAE	SAE	non-SAE	SAE	non-SAE	SAE	non-SAE	SAE	non-SAE	SAE	non-SAE	SAE	Grade 1-2	Grade 3-4	Grade 1-2	Grade 3-4	Grade 1-2	Grade 3-4	Grade 1-2	Grade 3-4	non-SAE	SAE	non-SAE	SAE	non-SAE	SAE	non-SAE	SAE	non-SAE	SAE	non-SAE	SAE	non-SAE	SAE	non-SAE	SAE	non-SAE	SAE	non-SAE	SAE	non-SAE	SAE	non-SAE	SAE	Grade 1-2
Numbers of patients with AEs		246	124	122	8	2	11	8	50	NR	51	NR	NR	NR	NR	NR	36	1	21	0	53	1	26	0	3	NR	13	NR	NR	NR	NR	NR	0	0	NR	NR	NR	NR	NR	NR	NR	NR	NR	NR	NR	1	NR	NR	20
AEs in total		623	308	315	40	6	37	16	72	35	76	57	NR	NR	NR	NR	71	1	36	0	53	1	26	0	20	NR	34	NR	NR	NR	NR	NR	0	0	NR	NR	NR	NR	NR	NR	NR	NR	NR	NR	NR	3	NR	NR	46
					46		53		107		133		NR		NR		72		36		54		26		20		34		NR		NR		0		NR		NR		NR		NR		NR		3		NR		56
AEs not Related to Treatment		618	304	314	40	6	36	16	72	35	76	57	NR	NR	NR	NR	71	1	36	0	53	1	26	0	20	0	34	0	NR	NR	NR	NR	NR	NR	NR	NR	NR	NR	NR	NR	NR	NR	NR	NR	NR	3	NR	NR	46
AEs Related toTreatment		5	4	1	0	0	1	0	0	0	0	0	NR	NR	NR	NR	0	0	0	0	0	0	0	0	0	0	0	0	0	0	NR	NR	NR	NR	NR	NR	NR	NR	NR	NR	NR	NR	NR	NR	NR	0	NR	NR	NR
Blood routine	Neutrophil count elevated**	0	0	0																	1		1
	Decreased absolute lymphocyte	17	8	9					8		9												2
	Leukopenia	3	3	0																																													3
	Thrombocytopenia	3	3	0	2																																												1
	Thrombocytosis	2	0	2			1
	Severe thrombocytopenia	1	0	1			1
	Leukocytosis	6	3	3	3		3
Coagulation function and inflammatory indicators	Interleukin levels are elevated**	0	0	0																	4		2
	Elevated CRP	1	1	0																	1																												1
	Abnormal blood clotting function	7	2	5																																													2
	Prothrombin time prolonged	1	0	1
	Increased fibrinogen	1	1	0																																													1
Liver and kidney function and electrolyte disorder	Elevated AST	9	5	4													5		4		6		4
	Elevated ALT	34	19	15													7		4		9		4		12		11
	Elevated LDH	17	10	7													9		7		14		7																										1
	Elevated GGT	3	2	1													2		1		2		1
	Elevated blood urea	2	1	1													1		1		4		4
	Elevated blood uric acid	9	5	4													5		3		6		3
	Hyperbilirubinemia	6	2	4																					2		4
	Hypokalemia	12	9	3	1												6		1		6		1																										2
	Hyperkalemia	5	3	2	1			1																																									2
	Hyponatremia	4	1	3	1		1
	Hypernatremia	3	2	1	2
	Hypocalcemia	3	1	2															2				2																										1
	Hypoproteinemia	3	2	1																																													2
	Abnormal liver function	10	4	6			3																																										3
	Elevated bilirubin	2	0	2			1
	Increased alkaline phosphatase	2	0	2			1
	Elevated triglycerides	7	3	4																																													3
	Elevated cholesterol	4	4	0																																													4
	Hyperlipidemia	3	2	1																																													2
	Elevated blood sugar	4	2	2			2																																										2
	Hypochloroemia	2	0	2
	Urinalysis is abnormal	1	1	0	1
	Acute kidney injury	7	2	5	2		5
	Serum creatinine elevated	9	4	5															1				1		3		2																						1
	Metabolic acidosis	1	0	1				1
	Severe respiratory acidosis	1	0	1				1
	Metabolic alkalosis	11	5	6						4		6					1				1
	Respiratory alkalosis	1	0	1															1				1
Cardiovascular System	Palpitation	7	4	3													3				3				1		3
	Anemia	32	15	17			2			10		8									3																												5
	Increased blood pressure	40	20	20					17		12														1		2																						2
	Decreased blood pressure	3	1	2					1		2
	Increased heart rate	1	1	0													1				1
	Thirst	1	1	0													1
	Heart failure	1	0	1
	Circulatory failure	1	1	0														1			1
	Elevated BNP**	0	0	0																	9
	Elevated CK**	0	0	0																	9		5																										1
	Elevated CK-MB**	0	0	0																			1
	Electrocardiogram Q wave abnormal**	0	0	0																			1
	Electrocardiogram ST-T segment abnormal**	0	0	0																	1		1
	Supraventricular extrasystoles**	0	0	0																	1
	Ventricular extrasystoles**	0	0	0																	3		2
	Sinus rhythm is slow	3	1	2					1		2
	Sinus tachycardia	5	2	3					2		3
	Atrial fibrillation	1	0	1			1
	Bradycardia	2	1	1	1		1
	Tachycardia	3	2	1	2		1
	Cardiac arrest	4	1	3		1		3
	Room punch	1	1	0		1
	Grade 1 AV block**	0	0	0																	1
	Left bundle branch block**	0	0	0																	1
	Right bundle branch block**	0	0	0																	1
Respiratory System	pneumothorax	3	1	2			1	1										1				1
	Acute Respiratory Distress Syndrome	11	4	7						3		5
	Anoxia	7	3	4						3		4
	Increased respiratory rate	64	30	34					30		34
	Respiratory failure	4	3	1	1		1																																							1
	Chest tightness	2	1	1																																													1
	Decreased partial pressure of oxygen	1	1	0
	Dyspnea	3	2	1			1																																										1
	Mediastinal emphysema	1	1	0	1
	Subcutaneous emphysema	1	1	0	1
	Post-CPR traumatic tension emphysema	1	0	1			1
	Aspiration pneumonia	1	1	0	1
	Enterococcal pneumonia	1	1	0	1
	MRSA Bacteremia	2	2	0	2
	Ventilator Acquired Pneumonia with Pseudomona aureginosa	1	0	1			1
	Exacerbation of hypoxemia	4	4	0	4
	Cough	6	5	1													2		1		2		1																										3
	Pharyngitis	1	1	0													1				1
	Diseases of the pharynx	1	1	0													1				1
	Pulmonary edema	1	1	0													1				1
	Pleural effusion	1	0	1															1				1
Gastrointestinal System	Diarrhoea	7	5	2													4				4						1																						1
	Abdominal distension	3	2	1													2				2						1
	Bellyache	1	1	0													1				1
	Gastroesophageal reflux	2	1	1													1		1		1		1
	Loss of appetite	1	0	1																							1
	Dyspepsia**	0	0	0																	1
	Functional gastrointestinal disorders	1	1	0													1				1
	Nausea	1	1	0													1				1
	Vomit	1	1	0													1				1
	Reflux	1	1	0													1				1
	Gingivitis	1	1	0													1				1
	Toothache	1	1	0													1				1
	Liver cysts	2	0	2															2				2
	Gastrointestinal bleeding	4	3	1	1	1
	Colon perforation	1	1	0		1
Nervous System	Dizziness	2	2	0													2				2
	Headache	1	0	1																							1
	Taste abnormalities	1	1	0													1				1
	Anxiety	1	1	0													1				1
	Nervous	1	1	0													1				1
	Psychosis	1	0	1				1
	Difficulty falling asleep	1	0	1															1				1
	Poor sleep quality	1	1	0													1				1
	Impaired consciousness	2	0	2																							2
	Insomnia	0	0	0
	Encephalopathy	1	1	0	1
	Dysconjugated gaze	1	0	1			1
Others	Urinary tract infection	3	2	1	1		1										1				1
	Bacterial infections	12	9	3	7		3										1				1																									1
	Rash	1	1	0													1				1
	Pruritus	3	0	3															3				3
	Body aches	4	1	3																					1		3
	Disease progression	14	5	9						5		9
	Sepsis	21	6	15	1					5		15
	Shock	7	3	4				1
	Multiple organ failure	11	3	8						1		3
	Reatine phosphate stimulation	3	1	2													1		2
	Bilateral Common Femoral Vein DVT	1	0	1			1
	Chest musculoskeletal	1	1	0													1
	Left Calf Collection	1	0	1			1
	Fever	39	17	22	3		2		13		14																3																						1
	Facial flushing	2	2	0
	Fever	1	1	0
	Deaths with no cause reported	20	6	14		2		7		4		7
[truncated: 23 more columns]

## Sheet: Sheet2
		Total	Exp	Ctrl
		571	284	287
		365	201	164
		246	124	122
		623	308	315
		618	304	314
		5	4	1
		2	1	1
		17	8	9
		3	3	0
		3	3	0
		2	0	2
		1	0	1
		6	3	3
		6	4	2
		1	1	0
		7	2	5
		1	0	1
		1	1	0
		9	5	4
		34	19	15
		17	10	7
		3	2	1
		2	1	1
		9	5	4
		6	2	4
		12	9	3
		5	3	2
		4	1	3
		3	2	1
		3	1	2
		3	2	1
		10	4	6
		2	0	2
		2	0	2
		7	3	4
		4	4	0
		3	2	1
		4	2	2
		2	0	2
		1	1	0
		7	2	5
		9	4	5
		1	0	1
		1	0	1
		11	5	6
		1	0	1
		7	4	3
		32	15	17
		40	20	20
		3	1	2
		1	1	0
		1	1	0
		1	0	1
		1	1	0
		9	9	0
		1	1	0
		1	0	1
		1	0	1
		2	1	1
		1	1	0
		5	3	2
		3	1	2
		5	2	3
		1	0	1
		2	1	1
		3	2	1
		4	1	3
		1	1	0
		1	1	0
		1	1	0
		1	1	0
		3	1	2
		11	4	7
		7	3	4
		64	30	34
		4	3	1
		2	1	1
		1	1	0
		3	2	1
		1	1	0
		1	1	0
		1	0	1
		1	1	0
		1	1	0
		2	2	0
		1	0	1
		4	4	0
		6	5	1
		1	1	0
		1	1	0
		1	1	0
		1	0	1
		7	5	2
		3	2	1
		1	1	0
		2	1	1
		1	0	1
		1	1	0
		1	1	0
		1	1	0
		1	1	0
		1	1	0
		1	1	0
		1	1	0
		2	0	2
		4	3	1
		1	1	0
		2	2	0
		1	0	1
		1	1	0
		1	1	0
		1	1	0
		1	0	1
		1	0	1
		1	1	0
		2	0	2
		0	0	0
		1	1	0
		1	0	1
		3	2	1
		12	9	3
		1	1	0
		3	0	3
		4	1	3
		14	5	9
		21	6	15
		7	3	4
		11	3	8
		3	1	2
		1	0	1
		1	1	0
		1	0	1
		39	17	22
		2	2	0
		1	1	0
		20	6	14
