# Supplementary material for: Safety and efficiency of stem cell therapy for COVID-19: a systematic review and meta-analysis
Source: Glob Health Res Policy. 2022 Jun 23;7:19. doi: 10.1186/s41256-022-00251-5 (PMC9217728; doi:10.1186/s41256-022-00251-5)
Supplement: Supplementary file 10 — Additional file 10. Ongoing Clinical Trials of Stem Cells Therapy for COVID-19. We searched clinical trials from the ClinicalTrials.gov database and the World Health Organization's International Clinical Trials Registry Platform (WHO ICTRP) and combined the data from the Global Coronavirus COVID-19 Clinical Trial Tracker (https://covid19-trials.com/). Totally 177 studies were shown that related to stem cell and derivatives therapy for COVID-19 patients. The database search for this systematic review was conducted in March, 2022. The country with the most registered trials is the United States. Removing 9 registration numbers that we included, the recruitment status showed that there were 52 not yet recruiting, 7 authorized, 72 recruiting, 9 active, not recruiting and 16 completed but unpublished among the 168 registered clinical trials. The remaining 12 trials were suspended, terminated, withdrawn, available or of unknown status. Moreover, not all clinical trials that show completion have reported results. Based on these results, stem cell treatments for COVID-19 did not have sufficient completed Clinical trial data and were still in the experimental stage. Current published clinical trials had been collected in the systematic review and our evaluation implied that stem cell-based therapy might decrease mortality and improve clinical manifestation of patients diagnosed COVID-19. [file 41256_2022_251_MOESM10_ESM.xlsx]

## Sheet: Sheet1
Additional file 10. Ongoing Clinical Trials of Stem Cells Therapy for COVID-19
Trial ID	Title	Countries	Estimated study completion date	Status
NCT04909892	Study of Allogeneic Adipose-Derived Mesenchymal Stem Cells to Treat Post COVID-19 "Long Haul" Pulmonary Compromise	NA	2022/01	Withdrawn
NCT04909879	Study of Allogeneic Adipose-Derived Mesenchymal Stem Cells for Non-COVID-19 Acute Respiratory Distress Syndrome	NA	2021/04	Withdrawn
NCT04728698	Study of Intravenous Administration of Allogeneic Adipose_x0002_Derived Mesenchymal Stem Cells for COVID-19-Induced Acute Respiratory Distress	United States	2021/09	Withdrawn
NCT04366271	Clinical Trial of Allogeneic Mesenchymal Cells From Umbilical Cord Tissue in Patients With COVID-19	Spain	2021/05/31	Withdrawn
NCT04341610	ASC Therapy for Patients With Severe Respiratory COVID-19	Denmark	2021/04/30	Withdrawn
NCT05122234	Mesenchymal Stem Cell Secretome In Severe Cases of COVID-19	Indonesia	2021/11/14	unpublished
NCT05088941	Impact of SARSCoV2 on Allogeneic Stem Cell Transplantation Organization : a French Experience	France	2021/09/02	unpublished
NCT05019287	Menstrual Blood Stem Cells in Severe Covid-19	Islamic Republic of	2021/06/09	unpublished
NCT04898088	A Proof of Concept Study for the DNA Repair Driven by the Mesenchymal Stem Cells in Critical COVID-19 Patients	Turkey	2020/09/30	unpublished
NCT04760184	Impact of COVID-19 After Autologous Hematopoietic Stem Cell Transplantation in Sweden	Sweden	2021/12/31	unpublished
NCT04713878	Mesenchymal Stem Cells Therapy in Patients With COVID-19 Pneumonia	Turkey	2020/07/15	unpublished
NCT04625738	Efficacy of Infusions of MSC From Wharton Jelly in the SARS-Cov-2 (COVID-19) Related Acute Respiratory Distress Syndrome	France	2021/09/01	unpublished
NCT04573270	Mesenchymal Stem Cells for the Treatment of COVID-19	United States	2020/09/01	unpublished
NCT04535856	Therapeutic Study to Evaluate the Safety and Efficacy of DW-MSC in COVID-19 Patients	Indonesia	2021/01/14	unpublished
NCT04522986	An Exploratory Study of ADR-001 in Patients With Severe Pneumonia Caused by SARS-CoV-2 Infection	Japan	2021/02/02	unpublished
NCT04400032	Cellular Immuno-Therapy for COVID-19 Acute Respiratory Distress Syndrome	Canada	2021/04/22	unpublished
NCT04382547	Treatment of Covid-19 Associated Pneumonia With Allogenic Pooled Olfactory Mucosa-derived Mesenchymal Stem Cells	Belarus	2021/06/30	unpublished
NCT04349631	A Clinical Trial to Determine the Safety and Efficacy of Hope Biosciences Autologous Mesenchymal Stem Cell Therapy (HB-adMSCs) to Provide Protection Against COVID-19	United States	2021/05/01	unpublished
NCT04348435	A Randomized, Double-Blind, Placebo-Controlled Clinical Trial to Determine the Safety and Efficacy of Hope Biosciences Allogeneic Mesenchymal Stem Cell Therapy (HB-adMSCs) to Provide Protection Against COVID-19	United States	2021/06/30	unpublished
NCT04333368	Cell Therapy Using Umbilical Cord-derived Mesenchymal Stromal Cells in SARS-CoV-2-related ARDS	France	2021/10/26	unpublished
NCT04276987	A Pilot Clinical Study on Inhalation of Mesenchymal Stem Cells Exosomes Treating Severe Novel Coronavirus Pneumonia	China	2020/07/31	unpublished
NCT04331613	Safety and Efficacy of CAStem for Severe COVID-19 Associated With/Without ARDS	China	2020/12	Unknown status
NCT04315987	NestaCell® Mesenchymal Stem Cell to Treat Patients With Severe COVID-19 Pneumonia	Brazil	2020/04	Unknown status
NCT04313322	Treatment of COVID-19 Patients Using Wharton's Jelly_x0002_Mesenchymal Stem Cells	Jordan	2020/09/30	Unknown status
NCT04302519	Novel Coronavirus Induced Severe Pneumonia Treated by Dental Pulp Mesenchymal Stem Cells	NA	2021/07/30	Unknown status
CTRI/2021/09/036115	A study to evaluate the effects of stem cells in patients with Acute Respiratory Distress Syndrome Caused by Pneumonia due to COVID-19	India	NA	Recruiting
ChiCTR2000030300	Cancelled by the investigator Umbilical cord mesenchymal stem cells (hucMSCs) in the treatment of high risk novel coronavirus pneumonia (COVID-19) patients	China	NA	Recruiting
IRCT20190717044241N2	Cell therapy in patients with COVID-19	Iran	NA	Recruiting
IRCT20190717044241N3	Cell therapy in patients with COVID-19	Iran	NA	Recruiting
ChiCTR2000030835	Clinical study for the efficacy of Mesenchymal stem cells (MSC) in the treatment of severe novel coronavirus pneumonia (COVID-19)	China	NA	Recruiting
ChiCTR2000031430	Clinical study of human umbilical cord mesenchymal stem cells in the treatment of novel coronavirus pneumonia (COVID-19) induced pulmonary fibrosis	China	NA	Recruiting
IRCT20210919052520N1	Inhalation of stem cell products in patients with covid-19	Iran	NA	Recruiting
IRCT20200217046526N2	Mesenchymal Stem Cell Therapy for Acute Respiratory Distress Syndrome in Coronavirus Infection	Iran	NA	Recruiting
ChiCTR2000030866	Open-label, observational study of human umbilical cord derived mesenchymal stem cells in the treatment of severe and critical patients with novel coronavirus pneumonia (COVID-19)	China	NA	Recruiting
IRCT20200413047063N1	Placental Mesenchymal Stem Cell Therapy for Acute Respiratory Distress Syndrome in Coronavirus Infection: A Phase 1-2 Clinical Trial	Iran	NA	Recruiting
ChiCTR2000031139	Safety and Effectiveness of Human embryonic stem cell-derived M cells (CAStem) for Pulmonary Fibrosis Correlated with novel coronavirus pneumonia (COVID-19)	China	NA	Recruiting
ChiCTR2000030116	Safety and effectiveness of human umbilical cord mesenchymal stem cells in the treatment of acute respiratory distress syndrome of severe novel coronavirus pneumonia (COVID-19)	China	NA	Recruiting
ChiCTR2000029580	Severe novel coronavirus pneumonia (COVID-19) patients treated with ruxolitinib in combination with mesenchymal stem cells: a prospective, single blind, randomized controlled clinical trial	China	NA	Recruiting
IRCT20211012052743N1	Stem cell therapy for COVID-19	Iran	NA	Recruiting
IRCT20200418047121N2	Stem cell therapy in COVID-19	Iran	NA	Recruiting
IRCT20160809029275N1	stem cell therapy in Covid-19	Iran	NA	Recruiting
IRCT20200421047150N1	Stem cell treatment for COVID-19	Iran	NA	Recruiting
RPCEC00000322	Stem cells in patients with lung lesions (COVID-19)	Cuba	2021/02/15	Recruiting
ChiCTR2000030020	The clinical application and basic research related to mesenchymal stem cells to treat novel coronavirus pneumonia (COVID-19)	China	NA	Recruiting
IRCT20140911019125N6	The effect of dental pulp mesenchymal stem cells in treatment of corona disease	Iran	NA	Recruiting
IRCT20140911019125N8	The effect of dental pulp mesenchymal stem cells in treatment of corona disease	Iran	NA	Recruiting
IRCT20200621047859N4	The effects of mesenchymal stem cells in COVID-19	Iran	NA	Recruiting
ACTRN12620000612910	The MEND (MEseNchymal coviD-19) Trial: a pilot study to investigate early efficacy of mesenchymal stem cells in adults with COVID-19	Australia	NA	Recruiting
ISRCTN33578935	To study the treatment of COVID-19 with severe viral pneumonia by using purified stem cell exosomes	Germany	2020/12/31	Recruiting
IRCT20180619040147N7	Treatment of Covid-19 using menstrual blood stem cell secretome	Iran	NA	Recruiting
ACTRN12620000840987	Mesenchymal stromal cell (MSC) therapy for COVID-19 pneumonia	Australia	NA	Recruiting
IRCT20201202049568N3	Exosome therapy in ARDS patients	Iran	NA	Recruiting
IRCT20190101042197N2	Exosome therapy in COVID-19 patients	Iran	NA	Recruiting
JPRN-JapicCTI-205465	Umbilical cord-derived mesenchymal stromal cells therapy for SARS-CoV-2 infection (COVID-19) related Acute Respiratory Distress Syndrome	Japan	NA	Recruiting
NCT04798066	HBPCOV01:"Intermediate Size Expanded Access Protocol for the Treatment of Post-COVID-19 Syndrome" HBPD05: "Intermediate Size Patient Population Expanded Access IND for the Treatment of Patients With Parkinson's Disease"	United States	NA	Recruiting
NCT04657458	Expanded Access Protocol on Bone Marrow Mesenchymal Stem Cell Derived Extracellular Vesicle Infusion Treatment for Patients With COVID-19 Associated ARDS	NA	NA	Recruiting
NCT04456439	Intermediate-size Expanded Access Program (EAP), Mesenchymal Stromal Cells (MSC) for Multisystem Inflammatory Syndrome in Children (MIS-C) Associated With Coronavirus Disease (COVID-19)	NA	NA	Recruiting
NCT04389450	Double-Blind, Multicenter, Study to Evaluate the Efficacy of PLX PAD for the Treatment of COVID-19	United States	NA	Recruiting
NCT04468971	REgulatory T Cell infuSion fOr Lung Injury Due to COVID-19 PnEumonia	United States	NA	Recruiting
NCT04445220	A Study of Cell Therapy in COVID-19 Subjects With Acute Kidney Injury Who Are Receiving Renal Replacement Therapy	United States	NA	Recruiting
NCT04482699	RAPA-501-Allo Therapy of COVID-19-ARDS	United States	NA	Recruiting
NCT05240430	When to Apply to Which Patient in MSC?	Turkey	2022/03/31	Recruiting
NCT05216562	Efficacy and Safety of EXOSOME-MSC Therapy to Reduce Hyper-inflammation In Moderate COVID-19 Patients	Indonesia	2022/12/30	Recruiting
NCT05132972	Allogenic UCMSCs as Adjuvant Therapy for Severe COVID-19 Patients	Indonesia	2021/11	Recruiting
NCT05126563	Randomized Double-Blind Phase 2 Study of Allogeneic HB-adMSCs for the Treatment of Chronic Post-COVID-19 Syndrome	United States	2025/12/20	Recruiting
NCT04905836	Study of Allogeneic Adipose-Derived Mesenchymal Stem Cells for Treatment of COVID-19 Acute Respiratory Distress	United States	2022/03	Recruiting
NCT04903327	Study of Intravenous COVI-MSC for Treatment of COVID-19-Induced Acute Respiratory Distress	Brazil	2023/03	Recruiting
NCT04888949	A Study of ADR-001 in Patients With Severe Pneumonia Caused by SARS-CoV-2 Infection (COVID-19)	Japan	2022/09/30	Recruiting
NCT04869397	Treatment of Respiratory Complications Associated With COVID-19 Using Umbilical Cord Mesenchymal Stromal Cells	Canada	2022/07/30	Recruiting
NCT04865107	Cellular Immuno-Therapy for COVID-19 ARDS Randomized Clinical Trial	Canada	2022/04	Recruiting
NCT04780685	A Phase II Study in Patients With Moderate to Severe ARDS Due to COVID-19	United States	2022/12/31	Recruiting
NCT04753476	Treatment of Severe COVID-19 Patients Using Secretome of Hypoxia-Mesenchymal Stem Cells in Indonesia	Indonesia	2022/03/01	Recruiting
NCT04728906	Heart Patch for Myocardial Infarction COVID-19	Indonesia	2022/09/01	Recruiting
NCT04684602	Mesenchymal Stem Cells for the Treatment of Various Chronic and Acute Conditions	United States	2030/12/09	Recruiting
NCT04629105	Regenerative Medicine for COVID-19 and Flu-Elicited ARDS Using Lomecel-B (RECOVER)	United States	2025/07	Recruiting
NCT04615429	Clinical Trial to Assess the Efficacy of MSC in Patients With ARDS Due to COVID-19	Spain	2022/02	Recruiting
NCT04611256	Mesenchymal Stem Cells in Patients Diagnosed With COVID-19	Mexico	2020/12/30	Recruiting
NCT04565665	Cord Blood-Derived Mesenchymal Stem Cells for the Treatment of COVID-19 Related Acute Respiratory Distress Syndrome	United States	2023/04/30	Recruiting
NCT04537351	The MEseNchymal coviD-19 Trial: MSCs in Adults With Respiratory Failure Due to COVID-19 or Another Underlying Cause	Australia	2021/12/31	Recruiting
NCT04525378	MSC-based Therapy in COVID-19-associated Acute Respiratory Distress Syndrome	Brazil	2020/10/31	Recruiting
NCT04494386	Umbilical Cord Lining Stem Cells (ULSC) in Patients With COVID-19 ARDS	United States	2021/12/30	Recruiting
NCT04486001	Study of Intravenous Administration of Allogeneic Adipose Stem Cells for COVID-19	United States	2021/08/30	Recruiting
NCT04461925	Treatment of Coronavirus COVID-19 Pneumonia (Pathogen SARS-CoV-2) With Cryopreserved Allogeneic P_MMSCs and UC-MMSCs	Ukraine	2021/12	Recruiting
NCT04457609	Administration of Allogenic UC-MSCs as Adjuvant Therapy for Critically-Ill COVID-19 Patients	Indonesia	2020/09	Recruiting
NCT04445454	Mesenchymal Stromal Cell Therapy for Severe Covid-19 Infection	Belgium	2022/09/30	Recruiting
NCT04444271	Mesenchymal Stem Cell Infusion for COVID-19 Infection	Pakistan	2020/09/30	Recruiting
NCT04437823	Efficacy of Intravenous Infusions of Stem Cells in the Treatment of COVID-19 Patients	Pakistan	2021/06/30	Recruiting
NCT04416139	Mesenchymal Stem Cell for Acute Respiratory Distress Syndrome Due for COVID-19	Mexico	2021/05/01	Recruiting
NCT04393415	Using PRP and Cord Blood in Treatment of Covid -19	Egypt	2020/09/01	Recruiting
NCT04390152	Safety and Efficacy of Intravenous Wharton's Jelly Derived Mesenchymal Stem Cells in Acute Respiratory Distress Syndrome Due to COVID 19	Colombia	2022/04	Recruiting
NCT04390139	Efficacy and Safety Evaluation of Mesenchymal Stem Cells for the Treatment of Patients With Respiratory Distress Due to COVID-19	Spain	2021/12	Recruiting
NCT04367077	MultiStem Administration for COVID-19 Induced ARDS (MACoVIA)	United States	2023/12	Recruiting
NCT04366063	Mesenchymal Stem Cell Therapy for SARS-CoV-2-related Acute Respiratory Distress Syndrome	Islamic Republic of	2020/12/10	Recruiting
NCT04361942	Treatment of Severe COVID-19 Pneumonia With Allogeneic Mesenchymal Stromal Cells (COVID_MSV)	Spain	2021/12/31	Recruiting
NCT04345601	Mesenchymal Stromal Cells for the Treatment of SARS_x0002_CoV-2 Induced Acute Respiratory Failure (COVID-19 Disease)	United States	2022/10	Recruiting
NCT04336254	Safety and Efficacy Study of Allogeneic Human Dental Pulp Mesenchymal Stem Cells to Treat Severe COVID-19 Patients	China	2021/12/31	Recruiting
NCT04269525	Umbilical Cord(UC)-Derived Mesenchymal Stem Cells(MSCs) Treatment for the 2019-novel Coronavirus(nCOV) Pneumonia	China	2020/12/30	Recruiting
NCT04398303	ACT-20 in Patients With Severe COVID-19 Pneumonia	United States	2020/10	Not Recruiting
NCT04346368	Bone Marrow-Derived Mesenchymal Stem Cell Treatment for Severe Patients With Coronavirus Disease 2019 (COVID-19)	China	2020/12	Not Recruiting
NCT04492501	Investigational Treatments for COVID-19 in Tertiary Care Hospital of Pakistan	Pakistan	NA	Not Recruiting
NCT04493242	Extracellular Vesicle Infusion Treatment for COVID-19 Associated ARDS	United States	NA	Not Recruiting
CHICTR2000030007	Multicenter randomized controlled trial for rhG-CSF in the treatment of novel coronavirus pneumonia (COVID-19)	China	2020/04	Not Recruiting
ACTRN12620000676910	Amnion cells for COVID-19 related respiratory failure	Australia	NA	Not Recruiting
ACTRN12620000478910	Cord Blood Therapy to prevent progression of COVID-19 related pneumonia	Australia	NA	Not Recruiting
NCT05125562	Bone Marrow Mesenchymal Stem Cell Derived Extracellular Vesicles Infusion Treatment for Mild-to_x0002_Moderate COVID-19: A Phase II Clinical Trial	United States	2022/12/07	Not Recruiting
NCT05116761	ExoFlo™ Infusion for Post-Acute COVID-19 and Chronic Post-COVID-19 Syndrome	NA	2022/08	Not Recruiting
NCT05017298	Clinical Study for Subjects With COVID-19 Using Allogeneic Adipose Tissue-Derived Mesenchymal Stem Cells	NA	2024/11/15	Not Recruiting
NCT04992247	Study of Allogeneic Adipose-Derived Mesenchymal Stem Cells to Treat Post COVID-19 "Long Haul" Pulmonary Compromise	NA	2023/09	Not Recruiting
NCT04798716	The Use of Exosomes for the Treatment of Acute Respiratory Distress Syndrome or Novel Coronavirus Pneumonia Caused by COVID-19	United States	2024/12	Not Recruiting
NCT04527224	Study to Evaluate the Efficacy and Safety of AstroStem-V in Treatment of COVID-19 Pneumonia	NA	2023/04/01	Not Recruiting
NCT04490486	Umbilical Cord Tissue (UC) Derived Mesenchymal Stem Cells (MSCs) Versus Placebo to Treat Acute Pulmonary Inflammation Due to COVID-19	United States	2024/06/01	Not Recruiting
NCT04467047	Safety and Feasibility of Allogenic MSC in the Treatment of COVID-19	NA	2020/12/30	Not Recruiting
NCT04452097	Use of hUC-MSC Product (BX-U001) for the Treatment of COVID-19 With ARDS	NA	2022/03/31	Not Recruiting
NCT04429763	Safety and Efficacy of Mesenchymal Stem Cells in the Management of Severe COVID-19 Pneumonia	NA	2020/11	Not Recruiting
NCT04428801	Autologous Adipose-derived Stem Cells (AdMSCs) for COVID-19	NA	2024/09	Not Recruiting
NCT04377334	Mesenchymal Stem Cells (MSCs) in Inflammation_x0002_Resolution Programs of Coronavirus Disease 2019 (COVID-19) Induced Acute Respiratory Distress Syndrome (ARDS)	Germany	2023/02	Not Recruiting
NCT04352803	Adipose Mesenchymal Cells for Abatement of SARS_x0002_CoV-2 Respiratory Compromise in COVID-19 Disease	NA	2026/04	Not Recruiting
NCT04346368	Bone Marrow-Derived Mesenchymal Stem Cell Treatment for Severe Patients With Coronavirus Disease 2019 (COVID-19)	China	2020/12	Not Recruiting
NCT04299152	Stem Cell Educator Therapy Treat the Viral Inflammation in COVID-19	NA	2022/06/10	Not Recruiting
NCT04273646	Study of Human Umbilical Cord Mesenchymal Stem Cells in the Treatment of Severe COVID-19	China	2022/02/15	Not Recruiting
ChiCTR2000030261	A study for the key technology of mesenchymal stem cells exosomes atomization in the treatment of novel coronavirus pneumonia (COVID-19)	China	NA	Not Recruiting
CTRI/2020/10/028250	A study to evaluate the effects of stem cells in patients with Acute Respiratory Distress syndrome caused by Pneumonia due to COVID-19	India	NA	Not Recruiting
ChiCTR2000029816	Cancelled by the investigator Clinical Study for Cord Blood Mesenchymal Stem Cells in the Treatment of Acute Novel Coronavirus Pneumonia (COVID-19)	NA	NA	Not Recruiting
ChiCTR2000029817	Cancelled by the investigator Clinical Study of Cord Blood NK Cells Combined with Cord Blood Mesenchymal Stem Cells in the Treatment of Acute Novel Coronavirus Pneumonia (COVID-19)	NA	NA	Not Recruiting
ChiCTR2000030224	Cancelled by the investigator Clinical study of mesenchymal stem cells in treating severe novel coronavirus pneumonia (COVID-19)	China	NA	Not Recruiting
ChiCTR2000029812	Cancelled by the investigator Clinical Study for Umbilical Cord Blood Mononuclear Cells in the Treatment of Acute Novel Coronavirus Pneumonia (COVID-19)	NA	NA	Not Recruiting
ChiCTR2000030944	Clinical study of human NK cells and MSCs transplantation for severe novel coronavirus pneumonia (COVID-19)	China	NA	Not Recruiting
RBR-65trt53	Clinical study to assess safety and efficacy related to the use of donor stem cells in the treatment of COVID-19	Brazil	NA	Not Recruiting
ChiCTR2000030138	Clinical Trial for Human Mesenchymal Stem Cells in the Treatment of Severe Novel Coronavirus Pneumonia (COVID-19)	China	NA	Not Recruiting
EUCTR2020-001266-11-ES	Clinical trial of administration of MSC to patients with respiratory distress type COVID-19	Spain	NA	Not Recruiting
IRCT20200413047063N2	Exosomes Derived from placental Mesenchymal Stem Cells as Treatment for Severe COVID-19: Phase 1 & 2 Clinical Trials	Iran	NA	Not Recruiting
ChiCTR2000030484	HUMSCs and Exosomes Treating Patients with Lung Injury following Novel Coronavirus Pneumonia (COVID-19)	China	NA	Not Recruiting
IRCT20130812014333N164	Investigation of the effects of the exosomes on patients with COVID-19	Iran	NA	Not Recruiting
ChiCTR2000030173	Key techniques of umbilical cord mesenchymal stem cells for the treatment of novel coronavirus pneumonia (COVID-19) and clinical application demonstration	China	NA	Not Recruiting
IRCT20180619040147N6	menstrual blood stem cell therapy for covid-19	Iran	NA	Not Recruiting
IRCT20200217046526N1	Mesenchymal Stem Cell Therapy for Acute Respiratory Distress Syndrome in Coronavirus Infection	Iran	NA	Not Recruiting
CTRI/2020/08/027043	Mesenchymal Stem Cell Therapy For Covid 19	India	NA	Not Recruiting
EUCTR2020-002772-12-FR	Mesenchymal Stem Cell Therapy for SARS-CoV-2-related Acute Respiratory Distress Syndrome	France	NA	Not Recruiting
CTRI/2021/09/036645	Safety and efficacy evaluation of human Mesenchymal Stem Cells (MSCs) in patients with SARS-CoV-2 infection	India	NA	Not Recruiting
ChiCTR2000031319	Safety and Efficacy Study of Allogeneic Human Dental Pulp Mesenchymal Stem Cells to Treat Severe novel coronavirus pneumonia (COVID-19) patients	China	NA	Not Recruiting
RBR-4jh63b	Stem Cells for Severe COVID-19 patients	Brazil	2021/12/31	Not Recruiting
IRCT20140528017891N8	The effect of stem cell transplantation in the treatment of COVID-19	Iran	NA	Not Recruiting
IRCT20200426047206N2	The efficacy and safety of mesenchymal stem cell transplantation in patients with COVID-19 pneumonia	Iran	NA	Not Recruiting
ChiCTR2000030088	Umbilical cord Wharton's Jelly derived mesenchymal stem cells in the treatment of severe novel coronavirus pneumonia (COVID-19)	China	NA	Not Recruiting
ChiCTR2000029569	Withdraw Safety and efficacy of umbilical cord blood mononuclear cells conditioned medium in the treatment of severe and critically novel coronavirus pneumonia (COVID-19): a randomized controlled trial	China	NA	Not Recruiting
ChiCTR2000029572	Withdraw Safety and efficacy of umbilical cord blood mononuclear cells in the treatment of severe and critically novel coronavirus pneumonia(COVID-19): a randomized controlled clinical trial	China	NA	Not Recruiting
ChiCTR2000030329	Cancelled by the investigator Clinical trial for umbilical cord blood CIK and NK cells in the treatment of mild and general patients infected with novel coronavirus pneumonia (COVID-19)	China	NA	Not Recruiting
IRCT20200325046860N2	Mesenchymal Stem Cell therapy in COVID19	Iran	NA	Not Recruiting
RBR-3fz9yr	Use of mesenchymal cells for the treatment of patients with respiratory syndrome caused by new coronavirus	Brazil	NA	Not Recruiting
EUCTR2020-001577-70-IT	Clinical study on mesenchymal Cell Therapy for SARS-CoV-2 Pneumonia	Italy	NA	Authorised
EUCTR2019-002688-89-ES	Clinical study to assess the safety and preliminary efficacy of HCR040, a drug based on mesenchymal stem cells, in patients with acute respiratory distress syndrome. (included patients COVID-19)	Spain	NA	Authorised
EUCTR2020-002193-27-ES	Double-blind, randomized, controlled, clinical trial to assess the efficacy of allogenic mesenchymal stromal cells in patients with acute respiratory distress syndrome due to COVID-19	Spain	NA	Authorised
EUCTR2020-001505-22-ES	Efficacy and safety evaluation of umbilical cord mesenchymal stem cells for the treatment of patients with respiratory failure due to coronavirus (COVID-19)	Spain	NA	Authorised
EUCTR2020-001364-29-ES	Study with stem cells from allogenic adipose tissue, in patients with coronavirus severe pneumonia	Spain	NA	Authorised
EUCTR2020-002102-58-BE	Therapy with stem cells for Patients with severe COVID-19 infection	Belgium	NA	Authorised
EUCTR2020-001682-36-ES	Treatment of COVID-19 with allogeneic mesenchymal cells (MSV®)	Spain	NA	Authorised
NCT04466098	Multiple Dosing of Mesenchymal Stromal Cells in Patients With ARDS (COVID-19)	United States	2022/12	Active, not recruiting
NCT04456361	Use of Mesenchymal Stem Cells in Acute Respiratory Distress Syndrome Caused by COVID-19	Mexico	2022/12/15	Active, not recruiting
NCT04451291	Study of Decidual Stromal Cells to Treat COVID-19 Respiratory Failure	Canada	2022/03/25	Active, not recruiting
NCT04447833	Mesenchymal Stromal Cell Therapy For The Treatment Of Acute Respiratory Distress Syndrome	Sweden	2025/06/30	Active, not recruiting
NCT04397796	Study of the Safety of Therapeutic Tx With Immunomodulatory MSC in Adults With COVID-19 Infection Requiring Mechanical Ventilation	United States	2022/06	Active, not recruiting
NCT04371601	Safety and Effectiveness of Mesenchymal Stem Cells in the Treatment of Pneumonia of Coronavirus Disease 2019	China	2022/12/31	Active, not recruiting
NCT04371393	MSCs in COVID-19 ARDS	United States	2022/02	Active, not recruiting
NCT04366323	Clinical Trial to Assess the Safety and Efficacy of Intravenous Administration of Allogeneic Adult Mesenchymal Stem Cells of Expanded Adipose Tissue in Patients With Severe Pneumonia Due to COVID-19	Spain	2021/10	Active, not recruiting
NCT03042143	Repair of Acute Respiratory Distress Syndrome by Stromal Cell Administration (REALIST) (COVID-19)	United Kingdom	2024/03	Active, not recruiting
NCT04362189	Efficacy and Safety Study of Allogeneic HB-adMSCs for the Treatment of COVID-19	United States	2021/09/30	Terminated
NCT04399889	hCT-MSCs for COVID19 ARDS	United States	2022/02/16	Terminated
NCT04348461	BAttLe Against COVID-19 Using MesenchYmal Stromal Cells	Spain	2021/09/30	Suspended
